# Supplementary material for: All-Atom Molecular Dynamics Simulations on a Single Chain of PET and PEV Polymers
Source: Polymers (Basel). 2022 Mar 14;14(6):1161. doi: 10.3390/polym14061161 (PMC8951138; doi:10.3390/polym14061161)
Supplement: Supplementary file 1 [file polymers-14-01161-s001.zip]

Archive with 1 entries (1 files):
- polymers-1582649-supplementary.pdf
